# Supplementary material for: Neuromodulation techniques for acute and preventive migraine treatment: a systematic review and meta-analysis of randomized controlled trials
Source: J Headache Pain. 2020 Dec 10;21(1):142. doi: 10.1186/s10194-020-01204-4 (PMC7726868; doi:10.1186/s10194-020-01204-4)
Supplement: Supplementary file 2 — Additional file 2. [file 10194_2020_1204_MOESM2_ESM.xlsx]

## Sheet: Acute
THEME	Title	Author 1	Date	TREATMENT, COMPARATOR	Episodic or Chronic Migraine	Preventive or Acute treatment	NUMBER OF PATIENTS RANDOMIZED (TOTAL AND PER TREATMENT GROUP)	METHODS	EFFICACY ON PRIMARY OUTCOME (positive or negative)	Absolute difference or Effect size or NNT	EFFICACY ON SECONDARY OUTCOMES (PAIN RELATED)	EFFICACY ON OTHER OUTCOMES (eg QOL, anxiety…)	MAJOR SIDE EFFECTS	DROPOUTS AND REASONS FOR DROPOUTS	BIAS 1 : RANDOMISATION DESCRIBED	BIAS 2 : PATIENT BLINDING	BIAS 3 : INVESTIGATOR BLINDING	BIAS 4 : STATISTICAL METHODS	BIAS 5 : SAMPLE CALCULATION	BIAIS 6 : CARRYOVER	BIAIS 7 : ATTRITION	BIAIS 8 : SELECTIVE REPORTING	BIAS 9 : OTHER	FINAL QUALITY
REN	Remote Electrical Neuromodulation (REN) Relieves Acute Migraine: A Randomized, Double-Blind, Placebo-Controlled, Multicenter Trial.	Yarnitsky	2019	REN (pulse width 400µS) vs sham REN	Episodic	Acute	252 (126 active vs 126 sham)	sham controlled RCT, double blind, parallel groups, at least 1 attack during a 6 weeks period	Positive on 2h pain relief	66,7 vs 38,8% (NNT=3,6)	Positive for 2h pain free (NNT=5,3); and MBS relief (NNT=4,1) and 48h sustained pain relief (NNT=4,5)	none reported	4% warmth sensation, temporary arm/hand numbness, redness, itching, tingling, muscle spasm, and pain	7 (treatment intolerance, equivalent between groups); 37 did not use the device	Low risk (randomization list made by a statistician and implemented in smartphones)	Low risk (sensations in both cases)	Low risk	Low risk	Low risk (117 evaluable patients per arm was not achieved which was necessary for a 80% power; but larger difference than initially planned (18%))	NA	Low risk	Low risk (NCT03361423)	None	Very high (no bias)	device had to be used within 1 hour
REN	Nonpainful remote electrical stimulation alleviates episodic migraine pain.	Yarnitsky	2017	various REN parameters (pulse width 100, 150 and 200µS) vs sham REN	Episodic	Acute	71 (cross-over)	4 REN parameters vs sham REN, randomized, double blind, cross-over trial, maxi 20 treated attacks	Positive on percentage of patients with 50% pain relief at 2h	46 vs 26% (NNT=5)	Positive on pain free at 2h	none reported	None	One excluded for misuse of rescue treatment and 14 did not use the device	Low risk	Low risk (possible unblinding as lower rate of completion for sham sessions)	Low risk	Low risk	High risk (exploratory study)	Uncertain (not evaluated)	Low risk	Low risk (NCT02453399)	Single center, only results based on patients should be taken into account (for results based on attacks, a single good responder can treat multiple attacks and modify the results)	Moderate (2 biases + single center)
single pulse TMS	Single-pulse transcranial magnetic stimulation for acute treatment of migraine with aura: a randomised, double-blind, parallel-group, sham-controlled trial.	Lipton	2010	sTMS vs sham	Migraine with aura	Acute	201 (102 active sTMS vs 99 sham); 82 in each group treated at least 1 attack	randomised, double-blind, parallel-group, two-phase, sham-controlled study at 18 centres	Positive for pain-free response-rate after 2h	39% vs 22%, NNT = 5,9	Positive for sustained pain free response rate at 24 and 48h, negative for rescue medication, overall pain relief…	Slightly positive for photo and phonophobia, negative for MIDAS	None (table 5)	6% (10/164)	Low risk	Low risk (blinding assessment)	Low risk	Low risk	Low risk (90% power, 25% difference)	NA	Low risk	Low risk (NCT00449540)	None, only Migraine with Aura	Very high (no bias)
TENS (supraorbital)	Acute migraine therapy with external trigeminal neurostimulation (ACME): A randomized controlled trial.	Chou	2019	Cefaly vs sham	Both	Acute	106 (52 verum vs 54 sham)	1 hour session, TENS vs sham, randomized, parallel groups, multicenter	Positive on pain decrease at the end of the 1h stimulation and at 2 hours, Negative for pain free at 2 hours	Difference = 29% (59 vs 30% decrease); 18% at 2h (50 vs 32%, -2,87 vs -1,85); 10% for pain free at 2h (17 vs 7%)	Positive for mean pain score reduction, pain free at one hour, 50% pain response at 1h, not significant for rescue medications, pain free at 2 and 24h, 50% pain response at 2 and 24h	none reported	Paresthesia (3/106 unable to tolerate)	7% (7/106)	Low risk	Low risk	Low risk	Low risk (ITT)	Low risk (80% power, 30% difference)	NA	Low risk	Low risk (NCT02590939)	None, pain free at 2 hours was not the primary outcome (negative)	Very high (no bias)
TENS (supraorbital)	Treatment of Migraine Attacks by Transcutaneous Electrical Nerve Stimulation in Emergency Department: A Randomize Controlled Trial	Hokenek	2020	HeadaTerm (close to Cefaly but other stim parameters) vs sham	Episodic (2-8 / month)	Acute	83 (42 verum vs 41 sham)	20 min session of supra-orbital TENS, vs sham, randomised, parallel groups, evaluation at 120 minutes post treatment initiation	Positive on a Likert Scale and on VAS variation between T0 and T120	Difference = 56/100 on VAS (-66 vs -10 at T120)	Positive for additional therapy requirement (3% vs 77%). Positive on VAS at T20min	none reported	Intolerance to paresthesia in 3/42 in the verum group	5/83 (6%, 3 with intolerance to paresthesia in the verum group, 2 due to inefficacy in the sham group)	Low risk (opaque enveloppes)	Uncertain (difficult to maintain blinding as there are paresthesia with the verum and not with the sham)	Low risk	High risk (no ITT)	Low risk	NA	Low risk	High risk (not registered)	none	Moderate (3 biases)
VNS	Noninvasive vagus nerve stimulation as acute therapy for migraine: The randomized PRESTO study.	Tassorelli	2018	Gammacore, verum vs sham	Episodic	Acute	248 (122 active vs 126 sham)	Within 20 minutes from migraine pain onset, participants self-administered bilateral 120-second stimulations to the right and left sides of the neck	Negative for pain free at 2 hours for the first treated attack	Absolute difference 10.7% (30,4 vs 19,7; p=0,067); NNT=9,3	Positive for pain free at 30 and 60min. Negative for pain relief at 30 and 60min. Positive for pain relief at 120min. Positive for pain intensity at 60 and 120 min. Positive for 50% responder rate (NNT = 6,5)	Satisfaction was good in both groups	application site discomfort and nasopharyngitis	4% (10/248)	Low risk	Low risk	Low risk	Low risk	Low risk (90% power)	NA	Low risk	Low risk (NCT02686034)	none	Very high (no bias)
Kinetic oscillation stimulation	Kinetic oscillation stimulation as treatment of acute migraine: a randomized, controlled pilot study.	Juto	2015	Mechanical neurostimulation at 68Hz (sphenopalatine ganglion stim) vs sham	Episodic	Acute	36 (18 per group)	RCT, sham-controlled, double blind, parallel groups, 15 minutes stimulation in each nasal cavity	Positive on pain intensity at 15 minutes post-treatment	absolute difference of 3,3; -4,3 vs -1	50% responder rate 94 vs 18% (NNT = 1,3); significant at 15min, 2h and 24h; significant on rescue medication	none reported	One vasovagal reaction with placebo	22% (more non compliance in the placebo group, 6 vs 2/18)	Low risk (block of 6)	Low risk (but no blinding questionnaire)	Low risk	Low risk (correction for repeated assesment)	High risk (calculation made on secondary outcome, 40 patients planned and 36 included)	NA	Low risk (3% for primary outcome)	Low risk (NCT01880671)	Low sample size, single center	High (2 biases)
