# Supplementary material for: Neuromodulation techniques for acute and preventive migraine treatment: a systematic review and meta-analysis of randomized controlled trials
Source: J Headache Pain. 2020 Dec 10;21(1):142. doi: 10.1186/s10194-020-01204-4 (PMC7726868; doi:10.1186/s10194-020-01204-4)
Supplement: Supplementary file 3 — Additional file 3. [file 10194_2020_1204_MOESM3_ESM.xlsx]

## Sheet: Preventive
THEME	Title	Author 1	Date	TREATMENT, COMPARATOR	Episodic or Chronic Migraine	Preventive or Acute treatment	NUMBER OF PATIENTS RANDOMIZED (TOTAL AND PER TREATMENT GROUP)	METHODS	EFFICACY ON PRIMARY OUTCOME (positive or negative)	Absolute difference or Effect size or NNT	EFFICACY ON SECONDARY OUTCOMES (PAIN RELATED)	EFFICACY ON OTHER OUTCOMES (eg QOL, anxiety…)	MAJOR SIDE EFFECTS	DROPOUTS AND REASONS FOR DROPOUTS	BIAS 1 : RANDOMISATION DESCRIBED	BIAS 2 : PATIENT BLINDING	BIAS 3 : INVESTIGATOR BLINDING	BIAS 4 : STATISTICAL METHODS	BIAS 5 : SAMPLE CALCULATION	BIAIS 6 : CARRYOVER	BIAIS 7 : ATTRITION	BIAIS 8 : SELECTIVE REPORTING	BIAS 9 : OTHER	FINAL QUALITY
Non-invasive peripheral stimulation
PMES	Migraine prevention with percutaneous mastoid electrical stimulator: A randomized double-blind controlled trial.	Juan	2017	percutaneous mastoid electrical stimulator (PMES) vs sham	Episodic (6 to 8 days/month at baseline)	Preventive	80 (40 per group)	multicenter RCT, double-blind sham controlled, parallel groups (45 minutes/day for 3 months)	Positive (migraine days/month reduction)	Difference = 2,87 (-3,99 vs -1,12)	50% responder rate 82,5 vs 17,5% (NNT = 1,5); attacks frequency; headache severity	Positive on MIDAS	No adverse effect in any group	5% (3/80)	Low risk (block of 4)	Low risk (but no blinding questionnaire)	Low risk	Low risk (ITT)	Low risk (90% power, 30% difference)	NA	Low risk	Low risk (ChiCTR-ICR-15006273)	None	Very high (no bias)
pulsed electromagnetic field	Peripheral pulsed electromagnetic fields may reduce the placebo effect in migraine patients that do not respond to the sham intervention in a randomized, placebo-controlled, double-blind, cross-over clinical trial.	San-Juan	2012	Magnetic or placebo wrist bracelets	Episodic (mean 4d/month)	Preventive	18 (cross-over); no patient "10" in the Table	double-blind, randomized, placebo-controlled, cross-over trial, 3 months periods and 1 week wash-out	Negative on migraine frequency and intensity	Difference of 0,5 days (in favor of placebo)	None	none reported	None reported	None noted	Uncertain (not described)	Low risk	Low risk	Low risk	High risk (no calculation)	Uncertain (not evaluated)	Low risk	Low risk (NCT00901862)	low sample size	Moderate (3 biases)
TENS (supraorbital)	Combination of flunarizine and transcutaneous supraorbital neurostimulation improves migraine prophylaxis.	Jiang	2018	Flunarizine 5mg vs Cefaly vs combination	Episodic	Preventive	165 (55 per arm); 154 analized (52 flunarizine; 51 Cefaly; 51 Cefaly + flunarizine)	Flunarizine 5mg; Cefaly 20min/d; randomized, parallel group	50% responder rate in monthly migraine days: Positive for paired comparisons	Difference = 32% for combination vs Flunarizine (78% with combination, 46% flu; 39% TENS alone)	Positive for migraine intensity and acute migraine treatment intakes	Satisfaction was higher with combination	Somnolence (20% with flunarizine)	7% (11/165; 6 non-compliant and 5 due to adverse events)	Low risk	High risk (single blind)	Low risk (evaluator blinding)	High risk (per protocol and paired comparisons only)	High risk (calculation based on equivalence and not for difference)	NA	Low risk	High risk (not registered)	None, absence of sham group	Moderate (4 biases)
TENS (supraorbital)	Migraine prevention with a supraorbital transcutaneous stimulator: a randomized controlled trial.	Schoenen	2013	Supraorbital TENS (cefaly) vs sham	Episodic (mean of 7 d/month)	Preventive	67 (34 verum vs 33 sham)	Randomized double blind controlled trial; 20 minutes/d for 90 days	Negative for migraine days (run-in compared to third month of treatment): p=0,054	Absolute difference = 1,74 d/month	Positive for proportion of 50% and 25% responders (NNT= 3,8); Negative for average migraine days on the 3 months; Positive for migraine attacks; Positive for headache days; Negative for severity of migraine days	Positive on satisfaction	None	12% (8/67, 4 in each group)	Low risk	Low risk (risk of unblinding due to paresthesia)	Low risk	Low risk	High risk (calculation based on responder rate whereas the primary outcome was the number of migraine days)	NA	Low risk	High risk (not registered, mandatory since October 2008)	none	High (2 biases)
TENS (3 devices simultaneously)	Non-pharmacological approaches to chronic headaches: transcutaneous electrical nerve stimulation, lasertherapy and acupuncture in transformed migraine treatment.	Allais	2003	TENS vs infrared laser vs acupuncture	Chronic	Preventive	60 females (20 per arm)	TENS 30min/d, 5 days per week for 2 weeks (10 sessions) 3 devices were used simultaneously (peri-orbital, cervico-occipital and Hand); Laser 3 days per week (10 sessions); Acupuncture 2 time per week for 2 weeks and then once a week (10 sessions); 4 months follow-up	Variation of days with headaches per month: positive for the 3 groups for the comparison between baseline and follow-up (no between-groups comparisons); for TENS, very significant after 1 month and then gradually returned to baseline at month 4	Difference = 10,7 migraine days per month between baseline and 1 month (21,7 to 11); no control group	No between group comparisons (50% responders between 53 and 72% depending on time points and groups)	none reported	No adverse effect in any group	12% (7/60, 6 for inefficacy, 1 for poor compliance)	Low risk	High risk	Uncertain (described as an open trial although evaluation is noted as blinded)	High risk (per protocol, no between groups comparisons)	High risk (not performed)	NA	Low risk	Uncertain (to old to be mandatory)	None	Low (5 biases)
TENS (occipital)	Migraine Prevention Using Different Frequencies of Transcutaneous Occipital Nerve Stimulation: A Randomized Controlled Trial.	Liu	2017	transcutaneous ONS (3 frequencies) vs sham ONS vs Topiramate (max 100mg/d)	Both (Around 12d/month at baseline)	Preventive	110 (22 in each group: 2Hz; 100Hz; mix of 2 and 100Hz; topiramate; sham)	RCT, sham and active controls, parallel group, 4 weeks treatment + follow up up to 3 months	50% responder rate: positive for 100Hz and topiramate vs sham	41% with 100Hz stim, 64% with topiramate, 5% with sham (NNT = 2,8 for ONS vs sham and 4,4 for topiramate vs ONS)	Positive on headache days, headache intensity, headache duration for topiramate and 100Hz	No difference on HIT-6,	1 dyscomfort with 2Hz, 9/22 felt paresthesia with topiramate	None at 1 month (40/110 at 3 months due to treatment insatisfaction)	Low risk (computerized)	Low risk (but no blinding questionnaire and no blinding for the topiramate group)	High risk (single blind)	High risk (no correction for multiple comparisons)	High risk (80% power, 50% difference not achieved, multiple comparisons due to the 5 groups were not taken into account)	NA	Low risk	Low risk (ChiCTR-ONC-16008130)	single center, small sample in each group	Moderate (4 biases)
TENS (occipital)	The influence of ictal cutaneous allodynia on the response to occipital transcutaneous electrical stimulation in chronic migraine and chronic tension-type headache: a randomized, sham-controlled study.	Bono	2015	TENS (40Hz, 20mA) vs sham	Chronic	Preventive	54 active vs 23 sham (among 160 patients with headaches: 108 active vs 52 sham)	Randomized controled trial. TENS: 30 minutes, 3 times/d for 2 consecutive weeks; 30 days follow-up	Negative for proportion of respondents (subject who achieved a 50% or greater reduction in number of headache days per month) (Positive on tension type headache)	7/54 (13%) responders with active stim vs 1/23 (4%) with sham (NNT = 11,1)	No effect of TENS in allodynic patients (majority of chronic migraine but cutaneous appears as an independent factor in multivariate analysis)	Negative on quality of life (MIDAS) in the CM group. Positive on acute treatment consumption in responders	No adverse effect in any group	None described	Uncertain (not enough details, only "randomisation list")	Low risk	low risk	low risk	High risk (not performed)	NA	Low risk	High risk (not registered)	Chronic migraine patients represent a sub-group only. Mostly designed to evaluate TENS response according to the presence of allodynia	Moderate (4 biases)
VNS	Inter-ictal assay of peripheral circulating inflammatory mediators in migraine patients under adjunctive cervical non-invasive vagus nerve stimulation (nVNS): A proof-of-concept study.	Chaudhry	2019	Gammacore, verum vs sham	19 episodic + 11 chronic	Preventive	48 (30 with migraine - 15 verum and 15 sham; 18 healthy volunteers)	120s/application, bilateral application, twice a day for 2 months (+ 1 application in case of headaches)	No real primary outcome. Negative for headache days/month	Absolute difference between 2 and 3 days/month	Negative for migraine severity. Positive for severe attacks/month	Negative for BDI and MIDAS. No significant difference in cytokines	2 device dysfunctions	13% (4/30, 3 in the sham group)	Low risk	Low risk	Low risk	Low risk	High risk (not performed)	NA	Low risk	Low risk (DRKS ID 00009944)	Very small sample	Moderate (1 bias but downgraded due to the small sample size)
VNS	Chronic migraine headache prevention with noninvasive vagus nerve stimulation: The EVENT study.	Silberstein	2016	Gammacore, verum vs sham	Chronic	Preventive	59 (30 active vs 29 sham)	2 months randomized double blind + 6 months open-label, multicenter	Negative for number of headache days/month	Absolute difference = 1,2 d/month (-1,4 vs -0,2; p=0,56)	For 50% response (10% vs 0%). No difference for acute medication use	Adherence was good. Satisfaction was 58% in the active group	No difference between groups. Aes were mild	19% at 2 months (11/59)	Low risk	High risk (bang index in favor of poor blinding)	Low risk	Low risk (for the first 2 months, no LOCF for the open-label phase)	High risk (not performed)	NA	Low risk	Low risk (NCT01667250)	Very small sample	High (2 biases + small sample)
VNS	Non-invasive Vagus Nerve Stimulation (nVNS) for the Preventive Treatment of Episodic Migraine: The Multicentre, Double-Blind, Randomised, Sham-Controlled PREMIUM Trial	Diener	2019	Gammacore, verum vs sham	Episodic	Preventive	341 (169 active vs 172 sham)	multicentre, double-blind, randomised, sham-controlled trial. 12 weeks double blind follow-up + 24 weeks open label. 2 stimulations, 3 times a day	Negative for number of headache days/month (4 weeks before treatment compared to weeks 9-12)	Absolute difference = -0,46 (-2,26 vs -1,80)	Negative for 50% responder rate (31,9 vs 25%, absolute difference = 6,9%). Negative for headache days and acute medication days. Positive in per protocol analysis (noted mITT) but with a small effect size (absolute difference in migraine days of 0,74)	none reported	rash, pain, erythema, discomfort at the application site, and dizziness	21% (72/341)	Low risk (perfectly described)	Low risk (blinding questionnaire)	Low risk	Low risk (ITT)	Low risk (90% power)	NA	Low risk (equivalent in both groups and well described)	Low risk (NCT02378844)	None, negative on ITT but positive for PP (better adherence gives more results)	Very high (no bias)
VNS (auricular)	Treatment of chronic migraine with transcutaneous stimulation of the auricular branch of the vagal nerve (auricular t-VNS): a randomized, monocentric clinical trial.	Straube	2015	Nemos, 1Hz (control) vs 25Hz (active)	Chronic	Preventive	46 (22 with 1Hz and 24 with 25Hz)	monocentric, prospective, double-blind, randomized, parallel-group, controlled trial. 4 hours/d for 3 months	Negative for number of headache days/28d	Absolute difference = -2,6 d/28d (-5,6 vs - 3, more decrease in the 1Hz group)	Positive in Per protocol analysis (1Hz is efficient). No change in headache intensity.	Similar decrease in both groups for MIDAS and HIT6	pain, paresthesia, or pruritus during or after stimulation, and erythema, ulcer or scab (3 discontinuations due to ulcers)	15% (7/46)	Low risk	Low risk	Low risk	Low risk (ITT with LOCF)	High risk (study discontinued at the interim analysis)	NA	Low risk	Low risk (DRKS00003681)	Small sample due to discontinuation at the interim analysis. More effective in the control group than in the group supposed to be effective	High (1 bias + small sample)
repetitive peripheral magnetic stimulation (rPMS)	Alleviation of Migraine Symptoms by Application of Repetitive Peripheral Magnetic Stimulation to Myofascial Trigger Points of Neck and Shoulder Muscles - A Randomized Trial	Renner	2020	repetitive peripheral magnetic stimulation (rPMS) to a myofascial trigger point in the trapezius vs deltoid (control not involved in the trigemino-cervical complex)	Episodic (high frequency)	Preventive	37 (19 trapezius vs 18 controls on deltoid)	randomised open-label trial. 6000 pulses at 20Hz, 6 sessions over 2 weeks, 90 days follow-up	Negative on number of headache days/month (no between group difference but significant decrease in both groups compared to baseline)	Absolute difference = 1 day/month (-7 in trapezius vs -6 in deltoid)	No modification of headache intensity or associated (vomiting, nausea) symptoms. No significant decrease in acute medications intake	Same improvement of MIDAS scores in both groups.	Not reported	No dropouts	Low risk (sealed envelopes)	High risk	High risk	Low risk	High risk (based on a 33% reduction from baseline to evaluation and not on a between group difference, or considering 0% placebo effect)	NA	Low risk	High risk (registered DRKS00019870 in 2019 whereas enrollment phase was between August 2016 and April 2018)	Very small sample	Low (5 biases)
Invasive peripheral stimulation
Electro-acupuncture / PENS	Acupuncture for Migraine Prophylaxis: A Randomized Controlled Trial	Li	2012	3 groups with specific acupojnts and one group with sham acupuncture, 4 needles, same stimulation intensity in the 4 groups	Not specified (>2 attacks/month, mean around 6)	Preventive	476 (118 to 121 per group)	multicentre, singleblind randomized controlled trial, 4 parallel groups, all stimulated (2-100Hz), 4 acupuncture needles used in each case but different placement. 20 sessions, 30 minutes each over 4 weeks	Negative for the number of migraine days between W5 and W8	Absolute difference around 1 day/month	Positive on Migraine days between W13 and 16, frequency of migraines at all time points, intensity at W13-16, MSQ at all time points	none reported	37 (7%) patients experienced mild adverse effects, mostly sub-cutaneous hemmorage	34/476 (7,1%)	Low risk	Low risk	High risk (single blind)	Low risk (ITT)	Low risk (90% power)	NA	Low risk	Low risk (NCT00599586)		High (1 bias)
Electro-acupuncture / PENS	Electroacupuncture at Qiuxu (GB 40) for Treatment of Migraine--A Clinical Multicentral Random Controlled Study	Jia	2009	Specific acupoint (ankle) or non-specific acupoint (abdominal)	Not specified (>1 attacks/month)	Preventive	275 (138 active and 137 controls)	3 centres, randomised controlled trial, open-label study, 20 sessions over 4 weeks, 6 months follow-up	Positive at W4 for subjective improvement (but mixed objective for acute and preventive treatment)	No numerical values for number of headache days…	At M3 and M6, positive results in 2 of the 3 centers	Serotonine plasma level were higher in the treated group at month 3	Not reported	3% (7/275 at W4)	Uncertain (not described)	High risk	High risk	Uncertain (no details)	High risk (not performed)	NA	Low risk	Uncertain (to old to be mandatory)		Low (6 biases)
PENS	Effect of percutaneous electrical nerve stimulation for the treatment of migraine.	Li	2017	PENS vs sham (2 needles)	Episodic (mean 7 d/month)	Preventive	62 (31 per group)	RCT, sham-controlled, double blind, parallel groups, 30min/day, 5d/week, 12 weeks (2-100Hz)	Positive on monthly migraine days	Difference = 1,5 (-2,2 vs -0,7)	50% responder rate 38 vs 12% (NNT = 3,9); attacks frequency, headache days, acute treatment	none reported	No adverse effect in any group	11% (7/62)	Low risk (computerized)	Low risk (but no blinding questionnaire)	Low risk	Low risk (ITT)	High risk (80% power; 40% difference whereas the actual difference is 26%)	NA	Low risk	High risk (not registered)	single center, no discussion concerning the potential unblinding of the patients due to the stim	High (2 biases)
ONS (invasive)	Safety and efficacy of peripheral nerve stimulation of the occipital nerves for the management of chronic migraine: results from a randomized, multicenter, double-blinded, controlled study.	Silberstein	2012	ONS vs sham	Chronic	Preventive	157 (105 active vs 52 sham), enriched design as only responders to the first trial were implanted (157/177)	enriched RCT, ONS vs sham (2:1), parallel groups, 12 weeks	negative on 50% responder rate on mean daily VAS	17,1 vs 13,5% responders (NNT=27,8)	Positive for 30% responders, reduction in headache days (-5,4 vs -0,8 per week), pain relief	Positive on MIDAS	13% lead migration, 15% persistent pain or numbness, 4% skin erosion; 49 need to redo surgery	3% (4/157 discontinued intervention)	Low risk (sealed enveloppes)	High risk (stimulation induced paresthesia felt by the patients during trial)	Uncertain (not described)	Low risk (ITT)	Low risk (80% power, 30% difference)	NA	Low risk	Low risk (NCT00615342)	none	High (2 biases)	primary endpoint NS, other endpoints encouraging but a lot of redo surgery
ONS (invasive)	Occipital nerve stimulation for chronic migraine: a randomized trial.	Serra	2012	ONS vs sham	Chronic	Preventive	34 implanted, 30 randomised after initial trial	enriched RCT, ONS vs sham, cross-over, 4 weeks periods, open-label	Positive for headache intensity and frequency	Absolute difference around 4 days/week (6 vs 2)	Positive on drug intake	Positive on MIDAS	7% infection, 10% dislocation	3% (1/30, because of infection at M3)	Uncertain (not described)	High risk	High risk	Low risk	Uncertain (not based on the primary outcome)	High risk (no wash out period, carry over effect not evaluated)	Low risk	High risk (not registered)	single center	Low (6 biases)
ONS (invasive)	Occipital nerve stimulation for the treatment of intractable chronic migraine headache: ONSTIM feasibility study.	Saper	2011	ONS adjustable vs ONS preset (=sham) vs Medical treatment	Chronic	Preventive	67 randomized patients (33 adjustable stim; 17 preset stim = 1 minute/day; 17 controls with medical treatment) +8 in ancillary group, not randomised	RCT, multicenter, ONS adjustable vs ONS preset vs Medical, parallel groups, 12 weeks follow-up	Positive for number of headache days/month in the Adjustable stimulation group only	Absolute difference 5,2 d/months (-6,7 vs -1,5)	Positive on 50% responder rate (39 vs 6%; NNT=3). For the majority of outcome measures (i.e. changes in headache days, pain and duration, including reduction in headache days, overall pain intensity, peak pain intensity, headache-free days, days with prolonged and severe headache and average headache duration), the exploratory analyses showed no statistically significant improvement over baseline	No difference on MIDAS or SF36	24% (12/51) lead migration	9% (6/67)	Low risk (central)	Low risk (for stim, not for medical ttt)	Low risk (evaluator blinding)	High risk (no adjustment for multiple comparisons; exploratory)	High risk (exploratory study)	NA	Low risk	Low risk (NCT00200109; not noted in the article but registered)	low sample size, endpoint not presecified, important role of sponsor	Moderate (3 biases)
Non-invasive central stimulation
rTMS left M1	Efficacy of single versus three sessions of high rate repetitive transcranial magnetic stimulation in chronic migraine and tension-type headache.	Kalita	2016	10Hz left frontal-rTMS (3 sessions) vs 1 active session +2 sham	Chronic + CTTH	Preventive	98 (52 triple stim vs 46 single stim)	left M1 10Hz, 600 pulses, 1 compared to 3 sessions on alternate days, F8c, 70% of rMT	No difference between groups; reduction compared to baseline in both groups for 50% responder rate at 1, 2 and 3 months;	50 to 60% responders at M3 in both groups	No difference between the 2 groups for headache frequency or medications taken	none reported	Dysconfort due to noise, no serious AE	22 at M3 (22%)	Uncertain (not described)	Uncertain (difficult to maintain blinding for patients receiving both real and sham rTMS)	High risk (single blind)	Low risk (ITT)	Low risk (90% power, 35% difference)	NA	Low risk	High risk (not registered)	inappropriate rTMS protocol (no maintenance session, only 600pulses), no real sham control group	Low (5 biases)
rTMS left M1	High-rate repetitive transcranial magnetic stimulation in migraine prophylaxis: a randomized, placebo-controlled study.	Misra	2013	10Hz left frontal-rTMS vs sham	>4 attacks/month (mean = 19)	Preventive	100 (50 in each group)	sham controlled RCT, double blind, parallel groups, F8c, 70% rMT, 600 pulses, single session, 4 weeks follow up	Positive on headache days/month	Difference = 3,2 (-11,3 vs -8,1)	50% responder rate 78,7 vs 33,3%; NNT=2,2; Positive for headache severity and analgesic consumption	Positive on disability	Dyscomfort for all patients with active stim, 1 transient drowsiness	0.05	Low risk (computer generated list)	Low risk (but side effects are different and no blinding questionnaire)	Low risk	Low risk	Low risk (90% power, 10% difference)	NA	Low risk	Low risk (CTR1201204002545)	single center	High (1 bias)
rTMS M1	Repetitive transcranial magnetic stimulation versus botulinum toxin injection in chronic migraine prophylaxis: a pilot randomized trial.	Shehata	2016	10Hz M1-rTMS vs BTX-A	Chronic	Preventive	29 (15 BTX-A vs 14 rTMS)	BTX-A 31 to 39 sites vs rTMS over left M1, 3 d/week, 4 consecutive weeks, 80%rMT, F8c, 2000pulses, 12 weeks follow-up, parallel groups	Positive at W4 and 8 in the 2 groups (no difference); BTX is better at W12	NA	Positive for headache frequency and intensity in both groups at W4, without difference between groups	Positive at W4 on HIT-6	33% pain during injections for BTX, 14% rTMS not tolerable	14% in the rTMS group, 7% in the BTX group	Low risk (computerized)	High risk (no blinding)	High risk (no blinding)	Low risk (LOCF)	High risk (no calculation)	NA	Low risk	High risk (not registered)	single center, small sample in each group, evaluation time for the primary endpoint not specified (rTMS is non-inferior to BTX at W4 and W8 but inferior at W12)	Low (5 biases)
rTMS left DLPFC	The role of left prefrontal transcranial magnetic stimulation in episodic migraine prophylaxis	Amin	2020	5Hz rTMS, left DLPFC, versus sham	Episodic (4 to 14 days/month)	Preventive	33 (14 active, 19 sham)	randomized double-blinded placebo-controlled study, 5 rTMS sessions over 1 week, 900 pulses/session, 5Hz, 100% RMT for active group and 50% of the machine output with perpendicular coil for the Sham group, 1 month follow-up	Positive on 50% responders (9/13 vs 5/16)	9/13 vs 5/16, NNT = 2,6	Reduction in number of attacks. Not significant for acute treatment use or migraine duration	Significant improvement for HIT-6 (a 5 point reduction which was considered clinically significant was more frequent in active than sham but not significant; the number of patient with sevre HIT6 (60 or more) was more reduced in the active group (significant))	Not reported	12% (4/33, 1 active)	Low risk (sealed envelopes)	Low risk (but no blinding questionnaire)	Low risk	High risk (no ITT)	High risk (not performed)	NA	Low risk	High risk (NCT04031781, registered retrospectively)	small sample size	Moderate (4 biases)
rTMS left DLPFC	Effect of adjunctive intermittent theta-burst repetitive transcranial magnetic stimulation as a prophylactic treatment in migraine patients: A double-blind sham-controlled study	Sahu	2019	iTBS, leftd DLPFC, versus sham	Not specified (mean of 4 days/month)	Preventive	41 (20 active, 21 sham), 52 patients initially	10 sessions (2/d for 5 days, 600 pulses, 80% aMT) of iTBS over the left DLPFC, 12 weeks follow-up, sham made with perpendicular coil	Positive on headache frequency from baseline to W12 (not clear for primary outcome and what was post hoc)	At W4, -0,49 vs -0,02 d/week	Reduction in migraine duration and severity	Significant improvement with active treatment on MIDAS	Mild scalp discomfort	21% (11/52)	High risk (no randomization)	Low risk (but no blinding questionnaire)	Low risk	High risk (repeated measures ANOVA but per protocol)	High risk (not performed)	NA	Uncertain (not described)	High risk (not registered)		Low (5 biases including absence of randomisation)
rTMS vertex	Low-frequency rTMS of the vertex in the prophylactic treatment of migraine.	Teepker	2010	1Hz vertex rTMS (round coil) vs sham (F8c)	9,4 d/months	Preventive	27 (14 active, 13 placebo)	sham controlled RCT, single blind, parallel groups, 1000 pulses, 1 session/d for 5 consecutive days, follow up of 8 weeks	Negative on migraine frequency	Median difference 0,5 (2,5 vs 2)	Negative for days with migraine, hours with migraine and medications	none reported	Assesment of visual motor threshold was uncomfortable for 1/3	16% (5/32)	Uncertain (not described)	Low risk	High risk (single blind)	High risk (no ITT)	High risk (no calculation)	NA	Low risk	High risk (not registered)	Single center, small sample	Low (5 biases)
tDCS left M1	Migraine prophylaxis by anodal transcranial direct current stimulation, a randomized, placebo-controlled trial.	Auvichayapat	2012	left M1 anodal tDCS vs sham tDCS	Episodic (mean = 3,8 days/month)	Preventive	37 (20 active, 17 sham)	randomised, double-blind, parallel-group, sham-controlled study. 20 consecutive days of tDCS, total follow-up of 12 weeks.	Positive on number of migraine days/month at week 4	Difference = 1d/month (1,05 vs 0,05)	Positive at W8, Negative at W12. Positive on pain intensity and medications at W4 and W8	none reported	1 mild burn	14% (5/37)	Low risk (blocs of 4)	Low risk	Low risk	Low risk (ITT with LOCF)	High risk (not performed)	NA	Low risk	High risk (not registered)	Single center, small sample, no description of tDCS duration, positive effect limited in time	Moderate (2 biases + single center)
tDCS V1	Cathodal transcranial direct current stimulation of the visual cortex in the prophylactic treatment of migraine.	Antal	2011	Cathodal tDCS over V1 (oz) vs sham	Both	Preventive	30 (15 active tDCS, 15 sham), 26 in analysis	3 sessions (15 minutes)/week for 3 consecutive weeks (beginning with 3 weeks of sham for all patients), sham-controlled, parallel groups	Negative on migraine frequency and migraine days	Difference = 5,1 days/month (6,9 vs 1,8), not significant	Negative on migraine duration, positive on intensity (p=0,05)	none reported	Mild tingling or itching	13% (4/30)	Uncertain (every second patient was stimulated)	Low risk	Uncertain (not described)	High risk (30 patients included but 26 analysed, no ITT)	High risk (exploratory study)	NA	Low risk	High risk (not registered)	Single center, small sample	Low (5 biases)
tDCS V1	Comparing the effectiveness of neurofeedback and transcranial direct current stimulation (TDCS) in reducing symptoms of women with migraine	Kosari	2019	cathodal tDCS over Oz (approximately V1) vs neurofeedback	Not specified (no value for mean number of headache days/month)	Preventive	20 (10 neurofeedback and 10 tDCS)	20 EEG neurofeedback sessions (45 minutes per session) or 10 tDCS sessions (20 minutes each), 2 months follow-up	Significant decrease compared to baseline in both groups are noted but no values given…	NA	Reduction in attacks intensity and duration in both groups	none reported	None reported	None reported	Uncertain (not described)	High risk	High risk	high risk (raw values are not presented)	High risk (not performed)	NA	Uncertain	Low risk ( iranian registry IRCT20171023036952N1)	No raw values given in the article, no real placebo group (control group = neurofeedback)	Low (6 biases)
tDCS right M1 or S1	Effectiveness of Cathodal tDCS of the Primary Motor or Sensory Cortex in Migraine: A Randomized Controlled Trial	Rahimi	2020	cathodal-tDCS at the right primary motor cortex (M1) or sensory cortex (S1) vs sham	Both	Preventive	45 (15 M1, 15 S1, 15 sham)	randomized, single-blind, and sham-controlled design. 22 sessions (20 minutes) spread over 10 consecutive weeks (starting with 3/w and ending with 1/w)	Positive on migraine frequency (not clearly defined) for both M1 and S1	Difference = 12,47 d/month for M1 and 9,47 for S1 (-15,33 for M1, -12,33 for S1 and -2,86 for sham)	Positive on migraine duration and intensity	none reported	mild tingling, itching, or burning sensations during the intervention	0 (no drop out)	Uncertain (not described)	Low risk	High risk (single blind)	Low risk (MANCOVA described in the results)	High risk (not performed)	NA	Low risk	High risk (not registered on an accessible	unclear definition of migraine frequency	Low (5 biases)
tDCS frontal	Cathodal tDCS Guided by Thermography as Adjunctive Therapy in Chronic Migraine Patients: A Sham-Controlled Pilot Study	Dalla Volta	2020	cathodal tDCS over frontal region vs sham	Chronic	Preventive	45 (28 tDCS vs 17 sham)	randomised single-blind controlled trial. 5 sessions of tDCS or sham over 5 consecutive days + 2 sessions one month later. 120 days follow-up. Thermography guided tDCS	Positive for the number of days with migraine (but nothing specified as primary endpoint)	Relative difference: -43% vs -11%	Positive effect on attacks frequency, attacks duration, intensity, analgesics intake	none reported	None	None noted	Uncertain (not described)	Low risk (but no blinding assessment)	High risk	Low risk	High risk (not performed)	NA	Low risk	High risk (not registered), IRB 2013, published 2020		Moderate (4 biases)
tDCS right M1	No Efficacy of Transcranial Direct Current Stimulation on Chronic Migraine With Medication Overuse: A Double Blind, Randomised Clinical Trial	Grazzi	2020	Anodal vs cathodal vs sham tDCS at the right primary motor cortex (M1)	Chronic with medication overuse	Preventive	135 (44 anodal, 45 cathodal, 46 sham)	RCT, monocentric, double blind, parallel groups (3 arms). 5 sessions (20 min each) over 5 days during withdrawal.	Negative on 50% responder for migraine frequency at M12 (withdrawal + tDCS is not more effective then withdrawal alone)	Reduction of 9.4 migraine days/month in anodal, 12 in cathodal and 8.8 in sham	No difference between the 3 groups in medications taken and number of headache days/month	No difference for MIDAS, HIT-6, PCS, BDI…	No side effects	Not specified	Low risk	Low risk (but no blinding assessment)	Low risk	Uncertain (ITT but no information concerning loss of follow-up and methods used for missing data)	High risk (alpha = 0.10, power = 0,80, absolute difference of 30%)	NA	Uncertain (not described)	High risk (NCT04228809 but registered in 2020 whereas the study started in 2015)	None	Moderate (3 biases)
tDCS M1	Transcranial Direct Current Stimulation (tDCS) and Its Influence on Analgesics Effectiveness in Patients Suffering From Migraine Headache	Przeklasa-Muszynska	2017	Anodal tDCS at dominant M1	Not specified (between 7 and 9 d/month at baseline)	Preventive	50 (30 active, 20 controls with pharmacological treatment)	RCT, open, parallel groups. 10 sessions over 4 weeks. Primary outcome at day 30	Positive on number of migraine days/month at week 4 (absence of clearly defined primary outcome)		Positive on headache duration and intensity, and in treatment consumption	none reported	no major, skin tingling during tDCS (5/30), fatigue (3/30), flashes during tDCS(3/30), headache (1/30), nausea (1/30)	Not specified	Uncertain (not described)	High risk	High risk	High risk (no comparison of variations between active and sham treatment)	High risk (not performed)	NA	Uncertain (not described)	High risk (not registered)	None	Low (7 biases)
